# Supplementary material for: Boosting thermoelectric performance of single-walled carbon nanotubes-based films through rational triple treatments
Source: Nat Commun. 2024 Apr 23;15:3426. doi: 10.1038/s41467-024-47417-y (PMC11039726; doi:10.1038/s41467-024-47417-y)
Supplement: Supplementary file 3 — Source Data [file 41467_2024_47417_MOESM3_ESM.xlsx]

## Sheet: Performance
	Ultrasonic duration	Film	Duration/min	Thickness/μm	σ/(S cm-1)	S/(μV K-1)	S2σ (μW cm-1K-2)
		SWCNTs	5	12	2896.24	23.6689	1.62252
			10		3584.09	22.8735	1.87518
			15		3314.16	22.5156	1.68011
			20		3148.61	21.6978	1.48235
			25		2931.08	22.5356	1.48857
			30		2109.45	21.8686	1.00881
			35		2617.04	21.8174	1.24571
			40		2466.29	21.859	1.17843
	NaBH4 concentration	Film	Ultrasonic duration/min	Solition used/mL	Thickness/μm	NaBH4 concentration/(mol/L)	σ/(S cm-1)	S/(μV K-1)	S2σ (μW cm-1K-2)
		SWCNTs	10	7.6	12	0	3607.83	22.2628	1.78815
					11	0.05	2012.35	25.4368	1.30205
					11	0.1	1216.33	42.8891	2.23741
					11	0.15	1968.08	25.935	1.32378
					11	0.2	2228.81	26.845	1.6062
					12	0.25	1175.04	36.6099	1.57489
					12	0.3	1582	34.6147	1.89552
	Pressing	Film	Ultrasonic duration/min	NaBH4 treatment	Pressing for 3MPa，10 min	Thickness/μm	σ/(S cm-1)	S/(μV K-1)	S2σ (μW cm-1K-2)
		SWCNTs	10	Un-treated		8	2471.03	36.8514	3.35573
					Cold pressing	1.2	15684.3	33.7913	17.9091
					Rolling	1.8	8899.71	32.9929	9.68762
				0.1mol/L		12	1227.86	42.363	2.20356
					Cold pressing	1.2	14356.5	37.5919	20.2879
					Rolling	1.2	10666.2	40.9394	17.877
	Temperature difference and voltage	ΔT/K	Voltage/mV
		5	1.2
		10	2.8
		15	3.5
		20	4.9
		25	5.7
		30	7.4
		35	8
		40	9.8
		42	10
	Device performance	Current/μA	Voltage/mV	Current/μA	Voltage/mV	Current/μA	Voltage/mV
	ΔT/K	30 K		35 K		40 K
		47.5687	4.3	63.8298	5.5	81.9149	6.8
		53.4759	4	72.3542	5	98.5915	6.4
		64.1304	3.8	94.0266	4.7	109.649	6
		75.2212	3.5	108.475	4.3	129.032	5.8
		87.9369	3.2	126.582	4	145.434	5.5
		104.287	2.8	142.857	3.7	163.876	5
		126.341	2.6	152.019	3.5	183.411	4.7
		150.617	2.4	166.265	3.2	191.765	4.5
		173.913	2.1	183.047	2.9	210.084	4
		184.896	1.9	210.063	2.6	232.843	3.5
		196.026	1.6	232.558	2.2	248.12	3
				249.671	1.9	267.516	2.6
	Device performance	Current/μA	Output power/μW	Current/μA	Output power/μW	Current/μA	Output power/μW
	ΔT/K	30 K		35 K		40 K
		47.5687	0.20455	63.8298	0.35106	81.9149	0.55702
		64.1304	0.2437	80.8743	0.3882	98.5915	0.63099
		75.2212	0.26327	96.882	0.43597	109.649	0.65789
		91.8367	0.28469	108.475	0.46644	129.032	0.74839
		102.299	0.29667	122.286	0.50137	145.434	0.79989
		116.608	0.31484	142.857	0.52857	163.876	0.81938
		134.058	0.33514	160.479	0.54563	191.765	0.86294
		158.75	0.36512	175.396	0.54373	210.084	0.84034
		173.913	0.36522	192.5	0.539	232.843	0.81495
		184.896	0.3513	214.646	0.53662	248.12	0.74436
		202.649	0.3445	237.662	0.47532	267.516	0.69554
		--	--	--	--	286.649	0.63063
